# Supplementary material for: Quinoa (Chenopodium quinoa Willd.): Genetic Diversity According to ISSR and SCoT Markers, Relative Gene Expression, and Morpho-Physiological Variation under Salinity Stress
Source: Plants (Basel). 2021 Dec 17;10(12):2802. doi: 10.3390/plants10122802 (PMC8707205; doi:10.3390/plants10122802)
Supplement: Supplementary file 1 [file plants-10-02802-s001.zip]

Archive with 1 entries (1 files):
- plants-1472782-supplementary.pdf
